# Supplementary material for: Ectoparasitic fungi of Myrmica ants alter the success of parasitic butterflies
Source: Sci Rep. 2021 Dec 15;11:24031. doi: 10.1038/s41598-021-02800-3 (PMC8674344; doi:10.1038/s41598-021-02800-3)
Supplement: Supplementary file 3 — Supplementary plugin S3. [file 41598_2021_2800_MOESM3_ESM.ijm]

run("8-bit");
setAutoThreshold("Huang");
//run("Threshold...");
//setThreshold(0, 240);
setOption("BlackBackground", true);
run("Convert to Mask");
run("Analyze Particles...", "size=15-Infinity show=Outlines display clear summarize record");


name = File.nameWithoutExtension;
path = File.directory;
csv_file = path + name + ".csv"
png_file = path + name + "_N.png"
saveAs("Results", csv_file);
saveAs("PNG", png_file);
