# Supplementary material for: Ectoparasitic fungi of Myrmica ants alter the success of parasitic butterflies
Source: Sci Rep. 2021 Dec 15;11:24031. doi: 10.1038/s41598-021-02800-3 (PMC8674344; doi:10.1038/s41598-021-02800-3)
Supplement: Supplementary file 4 — Supplementary data S4. [file 41598_2021_2800_MOESM4_ESM.xlsx]

## Sheet: Field data Rickia & Phengaris
Colony ID	Rickia	Phengaris		Colony ID:	Reference number for field colonies of Myrmica scabrinodis
38	Absent	2		Rickia:	Presence or absence of R. wasmannii in field nestsof M. scabrinodis
42	Absent	23		Phengaris:	The number of mature larvae of P. alcon found in field nests of M. scabrinodis
43	Absent	6		Date:	23.06.2016
44	Absent	14
46	Absent	7
47	Absent	43
50	Absent	0
51	Absent	0
52	Absent	9
53	Absent	1
54	Absent	1
55	Absent	0
56	Absent	0
57	Absent	0
58	Absent	10
59	Absent	0
60	Absent	17
61	Absent	4
63	Absent	10
64	Absent	32
65	Absent	10
67	Absent	13
74	Absent	3
75	Absent	4
77	Absent	44
39	Present	0
40	Present	0
41	Present	0
45	Present	14
48	Present	4
49	Present	0
62	Present	0
66	Present	41
68	Present	6
69	Present	0
70	Present	0
71	Present	3
72	Present	1
73	Present	6
76	Present	0
78	Present	0

## Sheet: Worker age & Rickia thalli
Colony ID	Worker ID	Age class	Number or thalli		Colony ID:	Reference number for field colonies of Myrmica scabrinodis
39	1	5	9		Worker ID:	Reference number for each worker of M. scabrinodis examined within each colony
39	2	4	11		Age class:	The estimated age of each worker, based on melanisation, from 1 (freshly eclosed, pale) to 5 (very dark)
39	3	3	4		Number or thalli:	The number of thalli of Rickia wasmannii counted on each worker ant
39	4	4	13		Collecting date:	23.06.2016
39	5	3	7
39	6	4	22
39	7	3	12
39	8	4	8
39	9	4	4
39	10	5	8
39	11	4	10
39	12	4	0
39	13	3	5
39	14	4	3
39	15	4	12
40	1	4	51
40	2	4	34
40	3	4	56
40	4	3	32
40	5	5	131
40	6	3	29
40	7	5	63
40	8	2	26
40	9	3	50
40	10	3	22
40	11	5	143
40	12	4	84
40	13	4	117
40	14	5	77
40	15	5	89
41	1	3	131
41	2	3	188
41	3	5	356
41	4	4	297
41	5	3	230
41	6	3	255
41	7	5	469
41	8	4	303
41	9	4	329
41	10	3	220
41	11	4	261
41	12	5	404
41	13	5	342
41	14	4	307
41	15	4	295
45	1	5	223
45	2	3	91
45	3	4	175
45	4	5	276
45	5	4	103
45	6	5	420
45	7	5	533
45	8	3	77
45	9	5	636
45	10	5	498
45	11	4	474
45	12	5	408
45	13	5	392
45	14	3	130
45	15	5	519
48	1	3	18
48	2	4	37
48	3	5	52
48	4	4	91
48	5	4	39
48	6	3	30
48	7	4	59
48	8	3	43
48	9	4	32
48	10	5	15
48	11	5	40
48	12	5	39
48	13	3	17
48	14	4	68
48	15	3	42
49	1	3	27
49	2	4	28
49	3	5	34
49	4	4	25
49	5	4	13
49	6	5	14
49	7	4	10
49	8	5	14
49	9	4	18
49	10	4	21
49	11	4	9
49	12	4	8
49	13	4	22
49	14	3	7
49	15	4	10
62	1	3	27
62	2	3	19
62	3	3	22
62	4	4	25
62	5	3	18
62	6	4	46
62	7	3	23
62	8	4	28
62	9	2	14
62	10	4	20
62	11	4	35
62	12	4	41
62	13	3	14
62	14	3	23
62	15	3	29
66	1	5	59
66	2	4	21
66	3	5	31
66	4	5	158
66	5	4	107
66	6	4	52
66	7	5	22
66	8	4	86
66	9	4	93
66	10	4	294
66	11	5	89
66	12	5	84
66	13	5	0
66	14	5	48
66	15	5	39
68	1	3	52
68	2	3	44
68	3	4	53
68	4	2	21
68	5	5	77
68	6	2	41
68	7	5	93
68	8	5	82
68	9	5	95
68	10	4	78
68	11	5	109
68	12	4	66
68	13	3	53
68	14	2	33
68	15	3	50
69	1	2	103
69	2	4	194
69	3	3	176
69	4	2	75
69	5	3	121
69	6	3	107
69	7	3	139
69	8	3	97
69	9	4	201
69	10	3	112
69	11	4	172
69	12	3	123
69	13	3	160
69	14	4	174
69	15	4	137
70	1	1	0
70	2	5	91
70	3	3	76
70	4	4	73
70	5	4	69
70	6	4	54
70	7	2	0
70	8	5	77
70	9	5	65
70	10	3	41
70	11	3	52
70	12	2	0
70	13	4	48
70	14	5	0
70	15	4	50
71	1	5	86
71	2	3	37
71	3	4	61
71	4	4	72
71	5	4	35
71	6	3	33
71	7	5	49
71	8	3	38
71	9	3	29
71	10	3	41
71	11	3	29
71	12	4	37
71	13	4	22
71	14	3	31
71	15	4	54
72	1	3	62
72	2	3	39
72	3	3	26
72	4	4	36
72	5	4	11
72	6	4	29
72	7	5	59
72	8	3	37
72	9	5	64
72	10	5	43
72	11	5	65
72	12	4	48
72	13	4	70
72	14	5	82
72	15	4	57
73	1	5	165
73	2	2	24
73	3	5	149
73	4	3	77
73	5	4	79
73	6	5	81
73	7	5	101
73	8	5	85
73	9	2	28
73	10	2	67
73	11	3	43
73	12	5	96
73	13	4	45
73	14	5	141
73	15	4	72
78	1	4	66
78	2	5	104
78	3	3	32
78	4	4	0
78	5	4	58
78	6	4	39
78	7	3	32
78	8	4	46
78	9	3	40
78	10	3	41
78	11	3	19
78	12	4	34
78	13	4	38
78	14	4	55
78	15	4	44

## Sheet: Caterpillar sizes from photos
Photograph	Colony ID	Caterpillar ID	Area (mm2)		Photograph:	Filename (minus extension) of the digital photograph used
DSC_0100	38	1	25.749		Colony ID:	Reference number for field colonies of Myrmica scabrinodis
DSC_0100	38	2	28.405		Caterpillar ID:	Reference number for each mature caterpillar of Phengaris alcon examined within each colony
DSC_0132	42	1	44.029		Area (mm2):	Size of each mature caterpillar of P.alcon, estimated as the area of each caterpillar in square millimeters
DSC_0132	42	2	44.575		Date of photography:	23.06.2016
DSC_0132	42	3	36.859
DSC_0132	42	4	29.366
DSC_0132	42	5	31.488
DSC_0132	42	6	29.251
DSC_0132	42	7	27.538
DSC_0132	42	8	45.155
DSC_0132	42	9	37.385
DSC_0132	42	10	37.638
DSC_0132	42	11	30.135
DSC_0132	42	12	31.565
DSC_0132	42	13	37.595
DSC_0132	42	14	30.92
DSC_0132	42	15	39.857
DSC_0132	42	16	34.189
DSC_0132	42	17	23.553
DSC_0132	42	18	43.805
DSC_0132	42	19	44.043
DSC_0149	43	1	38.545
DSC_0149	43	2	30.214
DSC_0149	43	3	40.468
DSC_0149	43	4	33.093
DSC_0149	43	5	35.817
DSC_0149	43	6	37.476
DSC_0175	44	1	26.133
DSC_0175	44	2	30.392
DSC_0175	44	3	21.287
DSC_0175	44	4	32.441
DSC_0175	44	5	28.49
DSC_0175	44	6	29.584
DSC_0175	44	7	20.295
DSC_0175	44	8	25.365
DSC_0175	44	9	20.79
DSC_0175	44	10	32.808
DSC_0175	44	11	29.475
DSC_0175	44	12	35.31
DSC_0175	44	13	31.373
DSC_0175	44	14	31.192
DSC_0191	45	1	39.2
DSC_0191	45	2	47.99
DSC_0191	45	3	30.773
DSC_0191	45	4	35.586
DSC_0191	45	5	32.255
DSC_0191	45	6	35.471
DSC_0191	45	7	39.819
DSC_0191	45	8	38.394
DSC_0191	45	9	32.227
DSC_0191	45	10	46.624
DSC_0191	45	11	39.26
DSC_0191	45	12	36.999
DSC_0191	45	13	35.816
DSC_0191	45	14	36.342
DSC_0204	46	1	37.243
DSC_0204	46	2	36
DSC_0204	46	3	33.813
DSC_0204	46	4	24.429
DSC_0204	46	5	48.724
DSC_0204	46	6	36.338
DSC_0229	47	1	36.019
DSC_0229	47	2	34.003
DSC_0229	47	3	37.077
DSC_0229	47	4	26.5
DSC_0229	47	5	43.54
DSC_0229	47	6	33.061
DSC_0229	47	7	36.521
DSC_0229	47	8	24.397
DSC_0229	47	9	34.359
DSC_0229	47	10	29.976
DSC_0229	47	11	35.695
DSC_0229	47	12	38.705
DSC_0229	47	13	26.195
DSC_0229	47	14	33.531
DSC_0229	47	15	41.35
DSC_0229	47	16	30.371
DSC_0229	47	17	32.255
DSC_0229	47	18	33.476
DSC_0229	47	19	34.425
DSC_0229	47	20	38.194
DSC_0229	47	21	33.16
DSC_0229	47	22	28.979
DSC_0229	47	23	38.579
DSC_0229	47	24	28.568
DSC_0229	47	25	33.804
DSC_0229	47	26	37.424
DSC_0229	47	27	30.762
DSC_0229	47	28	29.802
DSC_0229	47	29	30.324
DSC_0229	47	30	35.524
DSC_0229	47	31	33.788
DSC_0229	47	32	37.996
DSC_0229	47	33	37.661
DSC_0229	47	34	25.315
DSC_0229	47	35	42.226
DSC_0229	47	36	30.565
DSC_0229	47	37	28.475
DSC_0229	47	38	36.099
DSC_0229	47	39	29.084
DSC_0229	47	40	37.895
DSC_0229	47	41	32.766
DSC_0254	48	1	25.65
DSC_0254	48	2	22.862
DSC_0254	48	3	31.859
DSC_0289	52	1	28.963
DSC_0289	52	2	24.062
DSC_0289	52	3	30.106
DSC_0289	52	4	30.755
DSC_0289	52	5	21.982
DSC_0289	52	6	26.05
DSC_0289	52	7	26.639
DSC_0320	53	1	30.336
DSC_0349	54	1	39.8
DSC_0365	58	1	25.787
DSC_0365	58	2	24.447
DSC_0365	58	3	25.28
DSC_0365	58	4	23.039
DSC_0402	60	1	21.265
DSC_0402	60	2	23.327
DSC_0402	60	3	28.888
DSC_0402	60	4	30.342
DSC_0402	60	5	30.098
DSC_0402	60	6	24.023
DSC_0402	60	7	33.237
DSC_0402	60	8	22.264
DSC_0402	60	9	23.991
DSC_0402	60	10	27.486
DSC_0402	60	11	27.434
DSC_0402	60	12	20.822
DSC_0402	60	13	31.001
DSC_0402	60	14	21.182
DSC_0402	60	15	20.245
DSC_0402	60	16	23.495
DSC_0417	61	1	25.682
DSC_0417	61	2	29.246
DSC_0417	61	3	28.906
DSC_0417	61	4	24.711
DSC_0442	63	1	31.248
DSC_0442	63	2	27.517
DSC_0442	63	3	29.951
DSC_0442	63	4	32.411
DSC_0442	63	5	32.693
DSC_0442	63	6	36.164
DSC_0442	63	7	42.012
DSC_0464	64	1	24.04
DSC_0464	64	2	27.737
DSC_0464	64	3	28.905
DSC_0464	64	4	22.055
DSC_0464	64	5	26.951
DSC_0464	64	6	27.018
DSC_0464	64	7	26.011
DSC_0464	64	8	28.56
DSC_0464	64	9	24.759
DSC_0464	64	10	25.707
DSC_0464	64	11	26.007
DSC_0464	64	12	24.753
DSC_0464	64	13	25.835
DSC_0464	64	14	23.764
DSC_0464	64	15	25.611
DSC_0464	64	16	24.354
DSC_0464	64	17	21.609
DSC_0464	64	18	26.344
DSC_0464	64	19	25.821
DSC_0464	64	20	22.838
DSC_0464	64	21	22.014
DSC_0464	64	22	23.796
DSC_0464	64	23	26.244
DSC_0464	64	24	21.044
DSC_0464	64	25	24.444
DSC_0464	64	26	20.976
DSC_0482	65	1	29.281
DSC_0482	65	2	24.349
DSC_0482	65	3	32.093
DSC_0482	65	4	22.665
DSC_0482	65	5	23.171
DSC_0482	65	6	26.019
DSC_0482	65	7	26.427
DSC_0482	65	8	24.448
DSC_0501	66	1	30.834
DSC_0501	66	2	37.625
DSC_0501	66	3	36.596
DSC_0501	66	4	40.913
DSC_0501	66	5	36.754
DSC_0501	66	6	31.976
DSC_0501	66	7	37.313
DSC_0501	66	8	39.13
DSC_0501	66	9	37.132
DSC_0501	66	10	33.05
DSC_0501	66	11	43.179
DSC_0501	66	12	32.979
DSC_0501	66	13	37.055
DSC_0501	66	14	37.43
DSC_0501	66	15	37.807
DSC_0501	66	16	41.534
DSC_0501	66	17	33.145
DSC_0501	66	18	39.581
DSC_0501	66	19	30.373
DSC_0501	66	20	36.542
DSC_0501	66	21	26.622
DSC_0501	66	22	36.327
DSC_0501	66	23	40.664
DSC_0501	66	24	37.633
DSC_0501	66	25	37.4
DSC_0501	66	26	35.907
DSC_0501	66	27	36.507
DSC_0501	66	28	35.205
DSC_0501	66	29	33.739
DSC_0501	66	30	30.862
DSC_0501	66	31	34.404
DSC_0501	66	32	34.135
DSC_0501	66	33	33.6
DSC_0501	66	34	31.449
DSC_0501	66	35	32.525
DSC_0501	66	36	30.338
DSC_0501	66	37	38.328
DSC_0501	66	38	33.224
DSC_0501	66	39	39.855
DSC_0501	66	40	46.342
DSC_0526	67	1	40.611
DSC_0526	67	2	36.243
DSC_0526	67	3	44.213
DSC_0526	67	4	39.728
DSC_0526	67	5	34.82
DSC_0526	67	6	34.812
DSC_0526	67	7	34.076
DSC_0526	67	8	33.27
DSC_0526	67	9	30.523
DSC_0526	67	10	27.713
DSC_0526	67	11	36.248
DSC_0526	67	12	35.376
DSC_0548	68	1	37.287
DSC_0548	68	2	26.956
DSC_0548	68	3	35.927
DSC_0548	68	4	31.365
DSC_0548	68	5	29.123
DSC_0548	68	6	31.709
DSC_0568	71	1	48.709
DSC_0568	71	2	26.629
DSC_0595	72	1	26.412
DSC_0638	73	1	42.35
DSC_0638	73	2	38.214
DSC_0638	73	3	43.92
DSC_0638	73	4	40.868
DSC_0638	73	5	42.595
DSC_0657	74	1	32.432
DSC_0657	74	2	35.683
DSC_0657	74	3	30.055
DSC_0683	75	1	35.878
DSC_0683	75	2	45.388
DSC_0683	75	3	37.101
DSC_0703	77	1	28.183
DSC_0703	77	2	43.955
DSC_0703	77	3	48.522
DSC_0703	77	4	44.637
DSC_0703	77	5	38.693
DSC_0703	77	6	42.239
DSC_0703	77	7	37.661
DSC_0703	77	8	48.498
DSC_0703	77	9	42.501
DSC_0703	77	10	48.798
DSC_0703	77	11	41.306
DSC_0703	77	12	25.893
DSC_0703	77	13	44.133
DSC_0703	77	14	36.505
DSC_0703	77	15	31.13
DSC_0703	77	16	36.562
DSC_0703	77	17	45.453
DSC_0703	77	18	31.633
DSC_0703	77	19	42.366
DSC_0703	77	20	42.353
DSC_0703	77	21	39.422
DSC_0703	77	22	41.867
DSC_0703	77	23	34.654
DSC_0703	77	24	43.814
DSC_0703	77	25	43.503
DSC_0703	77	26	32.124
DSC_0703	77	27	34.006
DSC_0703	77	28	49.174
DSC_0703	77	29	37.783
DSC_0703	77	30	28.179

## Sheet: Preadoption & adoption data
Colony fragment	Mini colony	R. wasmannii	Caterpillar ID	Caterpillar mass (mg)	Discovery time (min)	Adopted?	Adoption time (min)		Colony fragment:	Reference code for field-collected sub-colonies of Myrmica scabrinodis
G1	G1-1	Uninfected	Mac_12	1.5	50	No			Mini colony:	Reference code for mini colonies of M. scabrinodis derived from eah colony fragment
G1	G1-2	Uninfected	Mac_27	0.8	106	Yes	500		R. wasmannii:	Whether each colony fragment (and mini colony) is infected with Rickia wasmannii or not
G1	G1-3	Uninfected	Mac_1	1.4	20	Yes	850		Caterpillar ID:	Reference code for each caterpillar of P. alcon introduced into each mini colony
G1	G1-4	Uninfected	Mac_65	1.5	16	Yes	548		Caterpillar mass (mg):	Mass of the caterpillar on introduction into the mini colony
G1	G1-5	Uninfected	Mac_67	1.4	15	Yes	5		Discovery time (min):	Time between introduction of the caterpiullar, and its discovery by a worker of M. scabrinodis
G2	G2-1	Uninfected	Mac_18	1.2	8	No			Adopted?:	Whether the caterpillar was taken into the nest portion of the mini colony or not
G2	G2-2	Uninfected	Mac_28	1	31	Yes	449		Adoption time (min):	Time between discovery of the caterpillar by a worker of M. scabrinodis and its carriage into the nest portion of the mini colony
G2	G2-3	Uninfected	Mac_39	1.2	5	No			Adoption date	See: "Caterpillar survival data"
G2	G2-4	Uninfected	Mac_64	1	50	Yes	1184
G2	G2-5	Uninfected	Mac_48	1	13	Yes	674
G3	G3-1	Uninfected	Mac_2	1.5	13	Yes	309
G3	G3-2	Uninfected	Mac_42	1.4	17	Yes	101
G3	G3-3	Uninfected	Mac_35	1	19	Yes	492
G3	G3-4	Uninfected	Mac_49	1.3	4	Yes	1272
G3	G3-5	Uninfected	Mac_56	1.2	12	No
G4	G4-1	Uninfected	Mac_30	0.8	4	Yes	878
G4	G4-2	Uninfected	Mac_19	1.5	4	No
G4	G4-3	Uninfected	Mac_26	1.1	8	No
G4	G4-4	Uninfected	Mac_43	1.3	3	Yes	1182
G4	G4-5	Uninfected	Mac_66	1.3	76	Yes	884
G5	G5-1	Uninfected	Mac_9	1.1	3	No
G5	G5-2	Uninfected	Mac_23	0.8	62	Yes	55
G5	G5-3	Uninfected	Mac_6	1.3	11	Yes	831
G5	G5-4	Uninfected	Mac_55	1.1	260	No
G5	G5-5	Uninfected	Mac_63	1.3	2	No
G6	G6-1	Uninfected	Mac_29	1.5	21	Yes	1302
G6	G6-2	Uninfected	Mac_22	1.1	3	Yes	170
G6	G6-3	Uninfected	Mac_5	1.7	9	Yes	191
G6	G6-4	Uninfected	Mac_68	1.6	6	Yes	338
G6	G6-5	Uninfected	Mac_46	1.7	2	Yes	882
G7	G7-1	Uninfected	Mac_13	1.7	3	Yes	119
G7	G7-2	Uninfected	Mac_16	1.1	5	Yes	544
G7	G7-3	Uninfected	Mac_11	1.5	2	Yes	11
G7	G7-4	Uninfected	Mac_54	1.5	33	Yes	107
G7	G7-5	Uninfected	Mac_45	1.4	26	Yes	114
GF1	GF1-1	Infected	Mac_10	1.3	6	No
GF1	GF1-2	Infected	Mac_24	0.9	54	No
GF1	GF1-3	Infected	Mac_37	0.8	3	No
GF1	GF1-4	Infected	Mac_58	1	26	No
GF1	GF1-5	Infected	Mac_51	1	15	No
GF2	GF2-1	Infected	Mac_17	1.4	3	Yes	134
GF2	GF2-2	Infected	Mac_41	1.2	9	Yes	240
GF2	GF2-3	Infected	Mac_38	1	13	No
GF2	GF2-4	Infected	Mac_70	0.9	17	Yes	1139
GF2	GF2-5	Infected	Mac_57	1	13	No
GF3	GF3-1	Infected	Mac_4	1.4	5	Yes	1051
GF3	GF3-2	Infected	Mac_21	1.4	37	Yes	17
GF3	GF3-3	Infected	Mac_15	1.3	13	Yes	33
GF3	GF3-4	Infected	Mac_52	1.4	6	Yes	115
GF3	GF3-5	Infected	Mac_53	0.9	2	Yes	8
GF4	GF4-1	Infected	Mac_7	1.4	7	No
GF4	GF4-2	Infected	Mac_31	1.2	47	Yes	723
GF4	GF4-3	Infected	Mac_14	1.6	5	No
GF4	GF4-4	Infected	Mac_47	1.2	39	Yes	945
GF4	GF4-5	Infected	Mac_50	1.3	5	No
GF5	GF5-1	Infected	Mac_25	0.8	17	Yes	617
GF5	GF5-2	Infected	Mac_20	1	18	No
GF5	GF5-3	Infected	Mac_3	1.2	8	Yes	364
GF5	GF5-4	Infected	Mac_44	1.4	2	No
GF5	GF5-5	Infected	Mac_69	0.9	4	Yes	111
GF6	GF6-1	Infected	Mac_34	1.3	6	Yes	507
GF6	GF6-2	Infected	Mac_36	1.2	4	Yes	391
GF6	GF6-3	Infected	Mac_40	1.2	37	Yes	195
GF6	GF6-4	Infected	Mac_62	1.2	6	Yes	45
GF6	GF6-5	Infected	Mac_61	1.5	2	Yes	541
GF7	GF7-1	Infected	Mac_8	1.7	3	Yes	565
GF7	GF7-2	Infected	Mac_33	1.4	7	Yes	247
GF7	GF7-3	Infected	Mac_32	1.3	16	No
GF7	GF7-4	Infected	Mac_60	0.8	107	Yes	200
GF7	GF7-5	Infected	Mac_59	1	57	No

## Sheet: Caterpillar survival data
Colony fragment	Mini colony	R. wasmannii	Caterpillar ID	Adoption date	Census data																							Date disappeared	Day disappeared	Censored?
					2015.08.11	2015.08.13	2015.08.19	2015.08.27	2015.09.03	2015.09.10	2015.09.17	2015.09.24	2015.10.01	2015.10.08	2015.10.15	2015.10.22	2015.10.29	2015.11.05	2015.11.12	2015.11.30	2016.01.12	2016.02.08	2016.03.07	2016.03.25	2016.04.06	2016.04.19	2016.04.25
G1	G1-1	Absent	Mac_12	2015-08-10	1	1	1	1	1	1	1	1	1	1	1	0	0	0	0	0	0	0	0	0	0	0	0	2015-10-22	73	No		Colony fragment:	Reference code for field-collected sub-colonies of Myrmica scabrinodis
G1	G1-2	Absent	Mac_27	2015-08-10	1	0	0	0	0	0	0	0	0	0	0	0	0	0	0	0	0	0	0	0	0	0	0	2015-08-13	3	No		Mini colony:	Reference code for mini colonies of M. scabrinodis derived from eah colony fragment
G1	G1-3	Absent	Mac_1	2015-08-06	1	1	1	1	1	1	1	1	1	1	1	1	1	1	1	0	0	0	0	0	0	0	0	2015-11-30	116	No		R. wasmannii:	Whether each colony fragment (and mini colony) is infected with Rickia wasmannii or not
G1	G1-4	Absent	Mac_65	2015-08-12	1	1	1	1	1	1	1	1	1	1	1	1	1	1	1	1	1	1	1	1	1	0	0	2016-04-19	251	No		Caterpillar ID:	Reference code for each caterpillar of P. alcon introduced into each mini colony
G1	G1-5	Absent	Mac_67	2015-08-12	1	1	1	1	1	1	1	1	1	1	1	1	1	1	0	0	0	0	0	0	0	0	0	2015-11-12	92	No		Adoption date:	Date on which the caterpillar was introduced to the mini colony
G2	G2-1	Absent	Mac_18	2015-08-10	1	1	1	1	1	1	1	1	1	1	1	1	1	1	1	1	1	1	1	1	0	0	0	2016-04-06	240	No		Census data:	Presence (1) or absence (0) of the caterpillar at each census
G2	G2-2	Absent	Mac_28	2015-08-10	1	1	1	1	1	1	1	1	1	1	1	1	1	1	0	0	0	0	0	0	0	0	0	2015-11-12	94	No		Date disappeared:	The date of the first census where the caterpillar was recorded as being absent
G2	G2-3	Absent	Mac_39	2015-08-11	1	1	1	1	1	1	1	1	1	1	1	1	0	0	0	0	0	0	0	0	0	0	0	2015-10-22	72	No		Day disappeared:	The date of the first census where the caterpillar was recorded as being absent, expressed as the number of days since introduction
G2	G2-4	Absent	Mac_64	2015-08-12	1	1	1	1	1	1	1	1	1	1	1	1	1	1	1	0	0	0	0	0	0	0	0	2015-11-30	110	No		Censored?:	Whether the caterpillar disappeared during the experiment (No), or was present at the end of the experiment (Yes)
G2	G2-5	Absent	Mac_48	2015-08-12	1	1	1	1	1	1	1	1	1	1	1	1	1	1	1	1	1	0	0	0	0	0	0	2016-02-08	180	No			In the latter case, the Date and Day of disappearance are recorded as the date of the last census
G3	G3-1	Absent	Mac_2	2015-08-06	1	1	1	1	1	1	1	1	1	1	1	1	1	1	1	1	1	1	1	1	0	0	0	2016-04-06	244	No
G3	G3-2	Absent	Mac_42	2015-08-11	1	1	1	1	1	1	1	1	1	1	1	1	1	1	1	0	0	0	0	0	0	0	0	2015-11-30	111	No
G3	G3-3	Absent	Mac_35	2015-08-10	1	1	1	1	1	1	1	1	1	1	1	1	1	1	0	0	0	0	0	0	0	0	0	2015-11-12	94	No
G3	G3-4	Absent	Mac_49	2015-08-12	1	1	1	1	1	1	1	1	1	1	1	1	1	0	0	0	0	0	0	0	0	0	0	2015-11-05	85	No
G3	G3-5	Absent	Mac_56	2015-08-12	1	1	1	1	1	1	1	1	1	1	1	1	1	0	0	0	0	0	0	0	0	0	0	2015-11-05	85	No
G4	G4-1	Absent	Mac_30	2015-08-10	1	1	1	1	1	1	1	1	1	1	1	1	1	1	0	0	0	0	0	0	0	0	0	2015-11-12	94	No
G4	G4-2	Absent	Mac_19	2015-08-10	1	1	1	1	1	1	1	1	1	1	1	1	0	0	0	0	0	0	0	0	0	0	0	2015-10-29	80	No
G4	G4-3	Absent	Mac_26	2015-08-10	1	1	1	1	1	1	1	1	1	1	1	1	1	1	1	1	1	1	1	1	1	1	0	2016-04-25	259	No
G4	G4-4	Absent	Mac_43	2015-08-12	1	1	1	1	1	1	1	1	1	1	1	1	1	1	0	0	0	0	0	0	0	0	0	2015-11-12	92	No
G4	G4-5	Absent	Mac_66	2015-08-12	1	1	1	1	1	1	1	1	1	1	1	1	1	1	1	1	1	0	0	0	0	0	0	2016-02-08	180	No
G5	G5-1	Absent	Mac_9	2015-08-08	1	1	1	1	1	1	1	1	1	1	1	1	1	1	1	1	1	1	0	0	0	0	0	2016-03-07	212	No
G5	G5-2	Absent	Mac_23	2015-08-10	1	1	1	1	1	1	1	1	1	1	0	0	0	0	0	0	0	0	0	0	0	0	0	2015-10-15	66	No
G5	G5-3	Absent	Mac_6	2015-08-08	1	1	1	1	1	1	1	1	1	1	1	1	1	1	1	1	1	1	1	1	0	0	0	2016-04-06	242	No
G5	G5-4	Absent	Mac_55	2015-08-12	1	1	1	1	1	1	1	1	1	1	1	1	1	1	1	1	1	0	0	0	0	0	0	2016-02-08	180	No
G5	G5-5	Absent	Mac_63	2015-08-12	1	1	1	1	1	1	1	1	1	1	0	0	0	0	0	0	0	0	0	0	0	0	0	2015-10-15	64	No
G6	G6-1	Absent	Mac_29	2015-08-10	1	1	1	1	1	1	1	1	1	1	1	1	1	1	0	0	0	0	0	0	0	0	0	2015-11-12	94	No
G6	G6-2	Absent	Mac_22	2015-08-10	1	1	1	1	1	1	1	1	1	1	0	0	0	0	0	0	0	0	0	0	0	0	0	2015-10-15	66	No
G6	G6-3	Absent	Mac_5	2015-08-07	1	1	1	1	1	1	1	1	1	1	1	1	1	1	1	1	1	1	0	0	0	0	0	2016-03-07	213	No
G6	G6-4	Absent	Mac_68	2015-08-12	1	1	1	1	1	1	1	1	1	1	1	1	1	1	1	0	0	0	0	0	0	0	0	2015-11-30	110	No
G6	G6-5	Absent	Mac_46	2015-08-12	1	1	1	1	1	1	1	1	1	1	1	1	1	1	0	0	0	0	0	0	0	0	0	2015-11-12	92	No
G7	G7-1	Absent	Mac_13	2015-08-10	1	1	1	1	1	1	1	1	1	1	1	1	1	1	0	0	0	0	0	0	0	0	0	2015-11-12	94	No
G7	G7-2	Absent	Mac_16	2015-08-10	1	1	1	1	1	1	1	1	1	1	1	1	1	1	1	1	1	1	1	1	1	1	1	2016-04-25	259	Yes
G7	G7-3	Absent	Mac_11	2015-08-08	1	1	1	1	1	1	1	1	1	1	1	1	1	1	0	0	0	0	0	0	0	0	0	2015-11-12	96	No
G7	G7-4	Absent	Mac_54	2015-08-12	1	1	1	1	1	1	1	1	1	1	1	1	1	1	1	0	0	0	0	0	0	0	0	2015-11-30	110	No
G7	G7-5	Absent	Mac_45	2015-08-12	1	1	1	1	1	1	1	1	1	1	1	1	1	1	1	0	0	0	0	0	0	0	0	2015-11-30	110	No
GF1	GF1-1	Present	Mac_10	2015-08-08	1	1	1	1	1	1	1	1	1	1	0	0	0	0	0	0	0	0	0	0	0	0	0	2015-10-15	68	No
GF1	GF1-2	Present	Mac_24	2015-08-10	1	1	1	1	1	1	0	0	0	0	0	0	0	0	0	0	0	0	0	0	0	0	0	2015-09-17	38	No
GF1	GF1-3	Present	Mac_37	2015-08-10	1	1	1	1	1	1	1	1	1	1	1	1	1	1	1	1	1	0	0	0	0	0	0	2016-02-08	182	No
GF1	GF1-4	Present	Mac_58	2015-08-12	1	1	1	1	1	1	1	1	1	1	1	1	1	1	1	1	1	0	0	0	0	0	0	2016-02-08	180	No
GF1	GF1-5	Present	Mac_51	2015-08-12	1	1	1	1	1	1	1	1	1	1	1	1	1	1	1	1	1	1	1	0	0	0	0	2016-03-25	226	No
GF2	GF2-1	Present	Mac_17	2015-08-10	1	1	1	1	1	1	1	1	1	1	1	1	1	1	0	0	0	0	0	0	0	0	0	2015-11-12	94	No
GF2	GF2-2	Present	Mac_41	2015-08-11	1	1	1	1	1	1	1	1	1	1	1	1	0	0	0	0	0	0	0	0	0	0	0	2015-10-29	79	No
GF2	GF2-3	Present	Mac_38	2015-08-10	1	1	1	1	1	1	1	1	0	0	0	0	0	0	0	0	0	0	0	0	0	0	0	2015-10-01	52	No
GF2	GF2-4	Present	Mac_70	2015-08-12	1	1	1	1	1	1	1	1	1	1	1	1	1	1	1	1	1	1	1	0	0	0	0	2016-03-25	226	No
GF2	GF2-5	Present	Mac_57	2015-08-12	1	1	1	1	1	1	1	1	1	1	1	1	1	1	1	1	1	1	0	0	0	0	0	2016-03-07	208	No
GF3	GF3-1	Present	Mac_4	2015-08-07	1	1	1	1	1	1	1	1	1	1	1	1	1	1	1	1	1	1	1	0	0	0	0	2016-03-25	231	No
GF3	GF3-2	Present	Mac_21	2015-08-10	1	1	1	1	1	1	1	1	1	1	1	1	1	1	0	0	0	0	0	0	0	0	0	2015-11-12	94	No
GF3	GF3-3	Present	Mac_15	2015-08-10	1	1	1	1	1	1	1	1	1	1	1	1	1	1	1	1	1	1	0	0	0	0	0	2016-03-07	210	No
GF3	GF3-4	Present	Mac_52	2015-08-12	1	1	1	1	1	1	1	1	1	1	1	1	1	1	1	0	0	0	0	0	0	0	0	2015-11-30	110	No
GF3	GF3-5	Present	Mac_53	2015-08-12	1	1	1	1	1	1	1	1	1	1	1	1	1	1	1	0	0	0	0	0	0	0	0	2015-11-30	110	No
GF4	GF4-1	Present	Mac_7	2015-08-08	1	1	1	1	1	1	1	1	1	0	0	0	0	0	0	0	0	0	0	0	0	0	0	2015-10-08	61	No
GF4	GF4-2	Present	Mac_31	2015-08-10	1	1	1	1	1	1	1	0	0	0	0	0	0	0	0	0	0	0	0	0	0	0	0	2015-09-24	45	No
GF4	GF4-3	Present	Mac_14	2015-08-10	1	1	1	1	1	1	1	0	0	0	0	0	0	0	0	0	0	0	0	0	0	0	0	2015-09-24	45	No
GF4	GF4-4	Present	Mac_47	2015-08-12	1	1	1	0	0	0	0	0	0	0	0	0	0	0	0	0	0	0	0	0	0	0	0	2015-08-27	15	No
GF4	GF4-5	Present	Mac_50	2015-08-12	1	1	1	1	1	1	1	1	1	1	0	0	0	0	0	0	0	0	0	0	0	0	0	2015-10-15	64	No
GF5	GF5-1	Present	Mac_25	2015-08-10	1	1	1	1	1	1	1	1	1	1	1	1	1	0	0	0	0	0	0	0	0	0	0	2015-11-05	87	No
GF5	GF5-2	Present	Mac_20	2015-08-10	1	1	1	1	1	1	1	1	1	1	1	0	0	0	0	0	0	0	0	0	0	0	0	2015-10-22	73	No
GF5	GF5-3	Present	Mac_3	2015-08-07	1	1	1	1	1	1	1	1	1	1	1	1	1	1	0	0	0	0	0	0	0	0	0	2015-11-12	97	No
GF5	GF5-4	Present	Mac_44	2015-08-12	1	1	1	1	1	1	1	1	1	1	1	1	1	1	1	0	0	0	0	0	0	0	0	2015-11-30	110	No
GF5	GF5-5	Present	Mac_69	2015-08-12	1	1	1	1	1	1	1	1	1	1	1	1	1	1	1	1	0	0	0	0	0	0	0	2016-01-12	153	No
GF6	GF6-1	Present	Mac_34	2015-08-10	1	1	1	1	1	1	1	1	1	1	1	1	1	1	1	1	1	0	0	0	0	0	0	2016-02-08	182	No
GF6	GF6-2	Present	Mac_36	2015-08-10	1	1	1	1	1	1	1	1	1	1	1	1	1	1	1	1	1	1	1	0	0	0	0	2016-03-25	228	No
GF6	GF6-3	Present	Mac_40	2015-08-11	1	1	1	1	1	1	1	1	1	1	1	1	1	1	1	0	0	0	0	0	0	0	0	2015-11-30	111	No
GF6	GF6-4	Present	Mac_62	2015-08-12	1	1	1	1	1	1	1	1	1	1	1	1	1	1	1	1	0	0	0	0	0	0	0	2016-01-12	153	No
GF6	GF6-5	Present	Mac_61	2015-08-12	1	1	1	1	1	1	1	1	1	1	1	1	1	1	1	1	1	1	1	0	0	0	0	2016-03-25	226	No
GF7	GF7-1	Present	Mac_8	2015-08-08	1	1	1	1	1	1	0	0	0	0	0	0	0	0	0	0	0	0	0	0	0	0	0	2015-09-17	40	No
GF7	GF7-2	Present	Mac_33	2015-08-10	1	1	1	1	1	1	1	1	1	1	1	1	1	0	0	0	0	0	0	0	0	0	0	2015-11-05	87	No
GF7	GF7-3	Present	Mac_32	2015-08-10	1	1	1	1	1	1	1	1	1	1	1	1	1	1	1	0	0	0	0	0	0	0	0	2015-11-30	112	No
GF7	GF7-4	Present	Mac_60	2015-08-12	1	1	1	1	1	1	1	1	1	1	1	1	1	1	1	0	0	0	0	0	0	0	0	2015-11-30	110	No
GF7	GF7-5	Present	Mac_59	2015-08-12	1	1	1	1	1	1	1	1	1	1	1	1	1	1	1	1	0	0	0	0	0	0	0	2016-01-12	153	No
